# Supplementary material for: Measuring the Rheological and Textural Properties of Thick Purees Used to Manage Patients with Swallowing Disorders
Source: Nutrients. 2023 Aug 28;15(17):3767. doi: 10.3390/nu15173767 (PMC10490504; doi:10.3390/nu15173767)
Supplement: Supplementary file 1 [file nutrients-15-03767-s001.zip]

Archive with 1 entries (1 files):
- nutrients-2530216-supplementary.pdf
